# Supplementary material for: Stable electron-irradiated [1-13C]alanine radicals for metabolic imaging with dynamic nuclear polarization
Source: Sci Adv. 2025 Nov 21;11(47):eadz4334. doi: 10.1126/sciadv.adz4334 (PMC12637281; doi:10.1126/sciadv.adz4334)
Supplement: Supplementary file 2 — Data S1 and S2 [file sciadv.adz4334_data_s1_and_s2.zip]

Archive with 2 entries (2 files):
- adz4334_data_s1.zip
- adz4334_data_s2.zip
